# Supplementary material for: The post-translational modification landscape of commercial beers
Source: Sci Rep. 2021 Aug 5;11:15890. doi: 10.1038/s41598-021-95036-0 (PMC8342498; doi:10.1038/s41598-021-95036-0)
Supplement: Supplementary file 3 — Supplementary Information 3. [file 41598_2021_95036_MOESM3_ESM.zip]

Archive with 6 entries (5 files):
- Proteolysis-Normalization-main/
- Proteolysis-Normalization-main/.gitattributes
- Proteolysis-Normalization-main/.gitignore
- Proteolysis-Normalization-main/LICENSE
- Proteolysis-Normalization-main/README.md
- Proteolysis-Normalization-main/main.py
