# Supplementary material for: The post-translational modification landscape of commercial beers
Source: Sci Rep. 2021 Aug 5;11:15890. doi: 10.1038/s41598-021-95036-0 (PMC8342498; doi:10.1038/s41598-021-95036-0)
Supplement: Supplementary file 3 — Supplementary Information 3. [file 41598_2021_95036_MOESM3_ESM.zip › Proteolysis-Normalization-main/README.md]

## Normalization of proteolysis products from SWATH analysis

# Requirements

Python 3.4+ with `pandas` and `openpyxl` package installed

# Usage

The program can be run from the location of the script using `python main.py`. The following parameters can be used for operating the script within the commandline.

|Paremeters|Descriptions|
|---------:|-----------:|
|`-s`| Filepath for PeakView SWATH output in csv format|
|`-f`| Filepath for FASTA file containing sequences of undigested proteins in the sample|
|`-o`| Filepath for output file in Excel format|
